# Supplementary material for: How Positive Psychology Can Augment Leadership Through the Therapeutic Alliance
Source: MedEdPORTAL. 2025 Mar 20;21:11510. doi: 10.15766/mep_2374-8265.11510 (PMC11922800; doi:10.15766/mep_2374-8265.11510)
Supplement: Supplementary file 1 — Intro to Positive Psychology.pptxIntro to Leadership in the Therapeutic Alliance.pptxFacilitator Guide.docxSurveys.docx [file mep_2374-8265.11510-s001.zip]

Archive with 5 entries (5 files):
- B. Intro to Leadership in the Therapeutic Alliance.pptx
- D. Surveys.docx
- A. Intro to Positive Psychology.pptx
- C. Facilitator Guide.docx
- _Educational Summary Report_11510.pdf
